# Supplementary material for: Serum Folate Concentrations in Exclusively Breastfed Preterm Infants Who Received No Supplementary Oral Folic Acid After Discharge: A Prospective Cohort Study
Source: Nutrients. 2024 Dec 6;16(23):4220. doi: 10.3390/nu16234220 (PMC11644207; doi:10.3390/nu16234220)
Supplement: Supplementary file 1 [file nutrients-16-04220-s001.zip]

Archive with 1 entries (1 files):
- nutrients-3343531-supplementary.pdf
